# Supplementary material for: Hibernation Conditions Contribute to the Differential Resistance to Cadmium between Urban and Forest Ant Colonies
Source: Animals (Basel). 2021 Apr 8;11(4):1050. doi: 10.3390/ani11041050 (PMC8068307; doi:10.3390/ani11041050)
Supplement: Supplementary file 1 [file animals-11-01050-s001.zip]

Archive with 2 entries (2 files):
- Supplementary_Information_TableS1.xlsx
- Supplementary_Information_TablesS2.xlsx
