# Supplementary material for: Hibernation Conditions Contribute to the Differential Resistance to Cadmium between Urban and Forest Ant Colonies
Source: Animals (Basel). 2021 Apr 8;11(4):1050. doi: 10.3390/ani11041050 (PMC8068307; doi:10.3390/ani11041050)
Supplement: Supplementary file 1 [file animals-11-01050-s001.zip › Supplementary_Information_TableS1.xlsx]

## Sheet: Feuil1
Colony	Worker_ID	Date	Phenotype	Treatment	Habitat	Condition	Head_width
2976	NA	NA	NA	Cadmium	Forest	Commongarden	NA
2977	1	47	Worker	Cadmium	Forest	Commongarden	0.545
2979	1	51	Male	Cadmium	Forest	Commongarden	0.349
2983	1	40	Worker	Control	Forest	Commongarden	0.495
2983	2	40	Worker	Control	Forest	Commongarden	0.508
2983	3	40	Worker	Control	Forest	Commongarden	0.516
2983	4	40	Worker	Control	Forest	Commongarden	0.480
2983	5	40	Worker	Control	Forest	Commongarden	0.505
2983	6	42	Worker	Control	Forest	Commongarden	0.491
2983	7	44	Worker	Control	Forest	Commongarden	0.515
2983	8	47	Worker	Control	Forest	Commongarden	0.481
2983	9	49	Worker	Control	Forest	Commongarden	0.465
2983	10	49	Worker	Control	Forest	Commongarden	0.467
2983	11	51	Worker	Control	Forest	Commongarden	0.501
2983	12	51	Worker	Control	Forest	Commongarden	0.514
2983	13	55	Worker	Control	Forest	Commongarden	0.456
2983	14	55	Worker	Control	Forest	Commongarden	0.462
2983	15	57	Worker	Control	Forest	Commongarden	0.519
2983	16	61	Worker	Control	Forest	Commongarden	0.525
2983	17	62	Worker	Control	Forest	Commongarden	0.537
2984	1	35	Male	Control	Forest	Commongarden	0.500
2984	2	35	Male	Control	Forest	Commongarden	0.504
2984	3	35	Male	Control	Forest	Commongarden	0.490
2984	4	35	Male	Control	Forest	Commongarden	0.514
2984	5	36	Worker	Control	Forest	Commongarden	0.577
2984	6	40	Male	Control	Forest	Commongarden	0.509
2984	7	40	Male	Control	Forest	Commongarden	0.531
2984	8	40	Male	Control	Forest	Commongarden	0.532
2984	9	40	Male	Control	Forest	Commongarden	0.530
2984	10	40	Male	Control	Forest	Commongarden	0.497
2984	11	40	Worker	Control	Forest	Commongarden	0.619
2984	12	40	Worker	Control	Forest	Commongarden	0.604
2984	13	40	Worker	Control	Forest	Commongarden	0.600
2984	14	40	Worker	Control	Forest	Commongarden	0.597
2984	15	42	Worker	Control	Forest	Commongarden	0.612
2984	16	42	Worker	Control	Forest	Commongarden	0.590
2984	17	42	Worker	Control	Forest	Commongarden	0.601
2984	18	44	Worker	Control	Forest	Commongarden	0.601
2984	19	44	Worker	Control	Forest	Commongarden	0.582
2984	20	44	Worker	Control	Forest	Commongarden	0.567
2984	21	44	Worker	Control	Forest	Commongarden	NA
2984	22	44	Worker	Control	Forest	Commongarden	0.557
2984	23	47	Worker	Control	Forest	Commongarden	0.600
2984	24	47	Worker	Control	Forest	Commongarden	0.562
2984	25	47	Worker	Control	Forest	Commongarden	0.592
2986	NA	NA	NA	Cadmium	Forest	Commongarden	NA
2992	1	36	Worker	Control	Forest	Commongarden	0.506
2992	2	36	Worker	Control	Forest	Commongarden	0.543
2992	3	36	Worker	Control	Forest	Commongarden	0.571
2992	4	40	Male	Control	Forest	Commongarden	0.459
2992	5	40	Male	Control	Forest	Commongarden	0.488
2992	6	40	Male	Control	Forest	Commongarden	0.439
2992	7	40	Male	Control	Forest	Commongarden	0.435
2992	8	40	Male	Control	Forest	Commongarden	NA
2992	9	40	Worker	Control	Forest	Commongarden	0.542
2992	10	40	Worker	Control	Forest	Commongarden	0.576
2992	11	40	Worker	Control	Forest	Commongarden	0.578
2992	12	40	Worker	Control	Forest	Commongarden	0.588
2992	13	40	Worker	Control	Forest	Commongarden	0.546
2992	14	40	Worker	Control	Forest	Commongarden	0.580
2992	15	40	Worker	Control	Forest	Commongarden	0.590
2992	16	40	Worker	Control	Forest	Commongarden	0.533
2992	17	40	Worker	Control	Forest	Commongarden	0.560
2992	18	40	Worker	Control	Forest	Commongarden	0.550
2992	19	44	Worker	Control	Forest	Commongarden	0.553
2992	20	49	Worker	Control	Forest	Commongarden	0.545
2995	1	47	Worker	Cadmium	Forest	Commongarden	0.455
2995	2	47	Worker	Cadmium	Forest	Commongarden	0.446
2996	1	40	Worker	Control	Forest	Commongarden	0.591
2996	2	42	Worker	Control	Forest	Commongarden	0.533
2996	3	44	Worker	Control	Forest	Commongarden	0.552
2996	4	47	Worker	Control	Forest	Commongarden	0.572
2996	5	47	Worker	Control	Forest	Commongarden	0.564
2996	6	51	Worker	Control	Forest	Commongarden	0.518
3004	1	40	Male	Cadmium	Forest	Commongarden	0.411
3004	2	40	Male	Cadmium	Forest	Commongarden	0.406
3004	3	40	Male	Cadmium	Forest	Commongarden	0.406
3004	4	40	Worker	Cadmium	Forest	Commongarden	0.476
3004	5	40	Worker	Cadmium	Forest	Commongarden	0.472
3004	6	42	Worker	Cadmium	Forest	Commongarden	0.473
3004	7	44	Male	Cadmium	Forest	Commongarden	0.384
3004	8	44	Worker	Cadmium	Forest	Commongarden	0.463
3004	9	49	Male	Cadmium	Forest	Commongarden	0.384
3004	10	49	Male	Cadmium	Forest	Commongarden	0.375
3006	1	36	Male	Control	Forest	Commongarden	0.457
3006	2	40	Worker	Control	Forest	Commongarden	0.466
3006	3	40	Worker	Control	Forest	Commongarden	0.577
3006	4	40	Worker	Control	Forest	Commongarden	0.592
3006	5	40	Worker	Control	Forest	Commongarden	0.585
3006	6	40	Male	Control	Forest	Commongarden	NA
3006	7	42	Worker	Control	Forest	Commongarden	0.452
3006	8	42	Worker	Control	Forest	Commongarden	0.476
3006	9	42	Worker	Control	Forest	Commongarden	0.585
3006	10	42	Worker	Control	Forest	Commongarden	0.572
3006	11	42	Worker	Control	Forest	Commongarden	0.516
3006	12	42	Worker	Control	Forest	Commongarden	0.557
3006	13	42	Worker	Control	Forest	Commongarden	0.573
3006	14	42	Worker	Control	Forest	Commongarden	0.540
3006	15	42	Worker	Control	Forest	Commongarden	0.577
3006	16	42	Worker	Control	Forest	Commongarden	0.558
3006	17	42	Worker	Control	Forest	Commongarden	0.572
3006	18	42	Worker	Control	Forest	Commongarden	0.557
3006	19	42	Worker	Control	Forest	Commongarden	0.548
3006	20	42	Worker	Control	Forest	Commongarden	0.561
3006	21	42	Worker	Control	Forest	Commongarden	0.551
3006	22	42	Worker	Control	Forest	Commongarden	0.541
3006	23	42	Worker	Control	Forest	Commongarden	0.544
3006	24	42	Worker	Control	Forest	Commongarden	0.570
3006	25	42	Worker	Control	Forest	Commongarden	0.615
3006	26	44	Worker	Control	Forest	Commongarden	0.521
3006	27	44	Worker	Control	Forest	Commongarden	0.534
3006	28	47	Worker	Control	Forest	Commongarden	0.545
3007	1	44	Male	Cadmium	Forest	Commongarden	0.378
3007	2	47	Male	Cadmium	Forest	Commongarden	0.386
3007	3	62	Male	Cadmium	Forest	Commongarden	0.370
3008	1	35	Worker	Control	Forest	Commongarden	0.551
3008	2	40	Worker	Control	Forest	Commongarden	0.550
3008	3	40	Worker	Control	Forest	Commongarden	0.528
3008	4	40	Worker	Control	Forest	Commongarden	0.521
3008	5	40	Worker	Control	Forest	Commongarden	0.573
3008	6	40	Worker	Control	Forest	Commongarden	0.555
3008	7	40	Worker	Control	Forest	Commongarden	0.581
3008	8	40	Worker	Control	Forest	Commongarden	0.509
3008	9	40	Worker	Control	Forest	Commongarden	0.560
3008	10	40	Worker	Control	Forest	Commongarden	0.518
3008	11	40	Worker	Control	Forest	Commongarden	0.550
3008	12	40	Worker	Control	Forest	Commongarden	0.552
3008	13	40	Worker	Control	Forest	Commongarden	0.519
3008	14	40	Male	Control	Forest	Commongarden	0.444
3008	15	42	Worker	Control	Forest	Commongarden	0.488
3008	16	42	Worker	Control	Forest	Commongarden	0.536
3008	17	42	Worker	Control	Forest	Commongarden	0.541
3008	18	42	Worker	Control	Forest	Commongarden	0.534
3008	19	42	Worker	Control	Forest	Commongarden	0.510
3008	20	42	Worker	Control	Forest	Commongarden	0.535
3008	21	42	Worker	Control	Forest	Commongarden	0.591
3008	22	42	Worker	Control	Forest	Commongarden	0.550
3008	23	44	Worker	Control	Forest	Commongarden	0.517
3008	24	44	Worker	Control	Forest	Commongarden	0.550
3008	25	44	Worker	Control	Forest	Commongarden	0.532
3008	26	47	Worker	Control	Forest	Commongarden	0.541
3008	27	61	Worker	Control	Forest	Commongarden	0.581
3009	1	40	Male	Cadmium	Forest	Commongarden	0.410
3009	2	40	Male	Cadmium	Forest	Commongarden	0.400
3009	3	40	Male	Cadmium	Forest	Commongarden	0.434
3009	4	40	Worker	Cadmium	Forest	Commongarden	0.440
3009	5	40	Worker	Cadmium	Forest	Commongarden	0.430
3009	6	44	Male	Cadmium	Forest	Commongarden	0.384
3009	7	47	Male	Cadmium	Forest	Commongarden	0.371
3009	8	47	Male	Cadmium	Forest	Commongarden	NA
3010	NA	NA	NA	Cadmium	Forest	Commongarden	NA
3012	1	47	Male	Cadmium	Forest	Commongarden	0.337
3012	2	49	Worker	Cadmium	Forest	Commongarden	0.441
3013	1	33	Worker	Control	Forest	Commongarden	0.464
3013	2	33	Worker	Control	Forest	Commongarden	0.480
3013	3	33	Worker	Control	Forest	Commongarden	0.495
3013	4	33	Worker	Control	Forest	Commongarden	0.484
3013	5	33	Worker	Control	Forest	Commongarden	0.498
3013	6	35	Worker	Control	Forest	Commongarden	0.501
3013	7	35	Worker	Control	Forest	Commongarden	0.470
3013	8	35	Worker	Control	Forest	Commongarden	0.492
3013	9	35	Worker	Control	Forest	Commongarden	0.481
3013	10	40	Worker	Control	Forest	Commongarden	0.497
3013	11	40	Worker	Control	Forest	Commongarden	0.566
3013	12	42	Worker	Control	Forest	Commongarden	0.544
3013	13	44	Worker	Control	Forest	Commongarden	0.531
3013	14	47	Worker	Control	Forest	Commongarden	0.546
3013	15	47	Worker	Control	Forest	Commongarden	0.582
3013	16	47	Worker	Control	Forest	Commongarden	0.552
3013	17	47	Worker	Control	Forest	Commongarden	0.574
3013	18	49	Worker	Control	Forest	Commongarden	0.547
3013	19	49	Worker	Control	Forest	Commongarden	0.571
3013	20	49	Worker	Control	Forest	Commongarden	0.483
3015	1	40	Queen	Control	Forest	Commongarden	NA
3015	2	40	Queen	Control	Forest	Commongarden	NA
3015	3	40	Queen	Control	Forest	Commongarden	NA
3015	4	40	Queen	Control	Forest	Commongarden	NA
3015	5	40	Queen	Control	Forest	Commongarden	NA
3015	6	40	Queen	Control	Forest	Commongarden	NA
3015	7	40	Queen	Control	Forest	Commongarden	NA
3015	8	40	Queen	Control	Forest	Commongarden	NA
3015	9	40	Queen	Control	Forest	Commongarden	NA
3015	10	42	Queen	Control	Forest	Commongarden	NA
3015	11	42	Queen	Control	Forest	Commongarden	NA
3015	12	42	Queen	Control	Forest	Commongarden	NA
3015	13	42	Queen	Control	Forest	Commongarden	NA
3015	14	42	Queen	Control	Forest	Commongarden	NA
3015	15	42	Queen	Control	Forest	Commongarden	NA
3015	16	42	Queen	Control	Forest	Commongarden	NA
3015	17	44	Queen	Control	Forest	Commongarden	NA
3015	18	47	Queen	Control	Forest	Commongarden	NA
3015	19	62	Worker	Control	Forest	Commongarden	0.602
3017	NA	NA	NA	Cadmium	Forest	Commongarden	NA
3022	1	35	Male	Control	Forest	Commongarden	0.478
3022	2	35	Worker	Control	Forest	Commongarden	0.563
3022	3	35	Worker	Control	Forest	Commongarden	0.525
3022	4	35	Worker	Control	Forest	Commongarden	0.522
3022	5	35	Worker	Control	Forest	Commongarden	0.537
3022	6	36	Male	Control	Forest	Commongarden	0.481
3022	7	36	Worker	Control	Forest	Commongarden	0.533
3022	8	40	Worker	Control	Forest	Commongarden	0.528
3022	9	40	Worker	Control	Forest	Commongarden	0.520
3022	10	40	Worker	Control	Forest	Commongarden	0.580
3022	11	40	Worker	Control	Forest	Commongarden	0.574
3022	12	42	Worker	Control	Forest	Commongarden	0.518
3022	13	42	Worker	Control	Forest	Commongarden	0.496
3022	14	44	Worker	Control	Forest	Commongarden	0.560
3022	15	44	Worker	Control	Forest	Commongarden	0.531
3022	16	44	Worker	Control	Forest	Commongarden	0.552
3022	17	44	Worker	Control	Forest	Commongarden	0.500
3022	18	44	Worker	Control	Forest	Commongarden	0.538
3022	19	44	Worker	Control	Forest	Commongarden	0.481
3022	20	47	Worker	Control	Forest	Commongarden	0.498
3022	21	47	Worker	Control	Forest	Commongarden	0.525
3022	22	47	Worker	Control	Forest	Commongarden	0.512
3022	23	51	Worker	Control	Forest	Commongarden	0.555
3022	24	51	Worker	Control	Forest	Commongarden	0.506
3022	25	51	Worker	Control	Forest	Commongarden	0.533
3022	26	55	Worker	Control	Forest	Commongarden	0.527
3023	1	33	Worker	Cadmium	Forest	Commongarden	0.472
3023	2	33	Worker	Cadmium	Forest	Commongarden	0.487
3023	3	35	Worker	Cadmium	Forest	Commongarden	0.514
3023	4	44	Worker	Cadmium	Forest	Commongarden	0.428
3028	1	33	Worker	Control	Forest	Commongarden	0.527
3028	2	35	Male	Control	Forest	Commongarden	0.490
3028	3	35	Male	Control	Forest	Commongarden	0.434
3028	4	35	Male	Control	Forest	Commongarden	0.490
3028	5	35	Male	Control	Forest	Commongarden	0.468
3028	6	36	Worker	Control	Forest	Commongarden	0.600
3028	7	36	Worker	Control	Forest	Commongarden	0.606
3028	8	36	Worker	Control	Forest	Commongarden	0.564
3028	9	40	Worker	Control	Forest	Commongarden	0.618
3028	10	40	Worker	Control	Forest	Commongarden	0.620
3028	11	40	Worker	Control	Forest	Commongarden	0.588
3028	12	40	Worker	Control	Forest	Commongarden	0.606
3028	13	40	Worker	Control	Forest	Commongarden	0.604
3028	14	40	Worker	Control	Forest	Commongarden	0.627
3028	15	40	Worker	Control	Forest	Commongarden	0.506
3028	16	42	Male	Control	Forest	Commongarden	NA
3031	1	35	Worker	Control	Forest	Commongarden	0.478
3031	2	35	Worker	Control	Forest	Commongarden	0.485
3031	3	35	Worker	Control	Forest	Commongarden	0.490
3031	4	35	Worker	Control	Forest	Commongarden	0.497
3031	5	36	Worker	Control	Forest	Commongarden	0.563
3031	6	36	Worker	Control	Forest	Commongarden	0.502
3031	7	36	Worker	Control	Forest	Commongarden	0.521
3031	8	36	Worker	Control	Forest	Commongarden	0.491
3031	9	36	Worker	Control	Forest	Commongarden	0.492
3031	10	36	Worker	Control	Forest	Commongarden	0.513
3031	11	40	Worker	Control	Forest	Commongarden	0.466
3031	12	40	Worker	Control	Forest	Commongarden	0.495
3031	13	40	Worker	Control	Forest	Commongarden	0.513
3031	14	40	Worker	Control	Forest	Commongarden	0.502
3031	15	40	Worker	Control	Forest	Commongarden	0.481
3031	16	40	Worker	Control	Forest	Commongarden	0.472
3031	17	40	Worker	Control	Forest	Commongarden	0.482
3031	18	40	Worker	Control	Forest	Commongarden	NA
3031	19	40	Male	Control	Forest	Commongarden	0.411
3031	20	42	Worker	Control	Forest	Commongarden	0.449
3031	21	42	Worker	Control	Forest	Commongarden	0.521
3031	22	42	Worker	Control	Forest	Commongarden	0.472
3031	23	42	Worker	Control	Forest	Commongarden	0.500
3031	24	42	Worker	Control	Forest	Commongarden	0.498
3031	25	42	Worker	Control	Forest	Commongarden	0.517
3031	26	42	Worker	Control	Forest	Commongarden	0.484
3031	27	42	Worker	Control	Forest	Commongarden	0.527
3031	28	42	Worker	Control	Forest	Commongarden	0.469
3031	29	44	Worker	Control	Forest	Commongarden	0.477
3031	30	44	Worker	Control	Forest	Commongarden	0.546
3031	31	44	Worker	Control	Forest	Commongarden	0.484
3031	32	47	Worker	Control	Forest	Commongarden	0.427
3032	1	36	Worker	Control	Forest	Commongarden	0.515
3032	2	36	Worker	Control	Forest	Commongarden	0.496
3032	3	40	Male	Control	Forest	Commongarden	0.488
3032	4	40	Male	Control	Forest	Commongarden	0.481
3032	5	40	Male	Control	Forest	Commongarden	0.470
3032	6	40	Male	Control	Forest	Commongarden	0.467
3032	7	40	Worker	Control	Forest	Commongarden	0.536
3032	8	40	Worker	Control	Forest	Commongarden	0.586
3032	9	40	Worker	Control	Forest	Commongarden	0.569
3032	10	40	Worker	Control	Forest	Commongarden	0.544
3032	11	40	Worker	Control	Forest	Commongarden	0.577
3032	12	40	Worker	Control	Forest	Commongarden	0.509
3032	13	40	Worker	Control	Forest	Commongarden	0.563
3032	14	40	Worker	Control	Forest	Commongarden	0.450
3032	15	44	Worker	Control	Forest	Commongarden	0.604
3032	16	44	Worker	Control	Forest	Commongarden	0.556
3032	17	47	Worker	Control	Forest	Commongarden	0.532
3032	18	47	Worker	Control	Forest	Commongarden	0.552
3032	19	47	Worker	Control	Forest	Commongarden	0.532
3032	20	47	Worker	Control	Forest	Commongarden	0.582
3032	21	61	Worker	Control	Forest	Commongarden	0.580
3034	NA	NA	NA	Cadmium	Forest	Commongarden	NA
3035	1	33	Male	Control	Forest	Commongarden	0.482
3035	2	33	Male	Control	Forest	Commongarden	0.468
3035	3	33	Male	Control	Forest	Commongarden	0.429
3035	4	33	Male	Control	Forest	Commongarden	0.462
3035	5	33	Male	Control	Forest	Commongarden	0.502
3035	6	35	Male	Control	Forest	Commongarden	0.474
3035	7	35	Male	Control	Forest	Commongarden	0.486
3035	8	35	Male	Control	Forest	Commongarden	0.442
3035	9	40	Worker	Control	Forest	Commongarden	0.568
3035	10	40	Worker	Control	Forest	Commongarden	0.598
3035	11	40	Worker	Control	Forest	Commongarden	0.599
3035	12	40	Worker	Control	Forest	Commongarden	0.575
3035	13	40	Worker	Control	Forest	Commongarden	0.582
3035	14	40	Worker	Control	Forest	Commongarden	0.604
3035	15	40	Worker	Control	Forest	Commongarden	0.619
3035	16	40	Worker	Control	Forest	Commongarden	0.573
3035	17	40	Worker	Control	Forest	Commongarden	0.594
3035	18	40	Worker	Control	Forest	Commongarden	0.548
3035	19	42	Worker	Control	Forest	Commongarden	0.604
3035	20	42	Worker	Control	Forest	Commongarden	0.602
3035	21	42	Worker	Control	Forest	Commongarden	0.592
3035	22	42	Worker	Control	Forest	Commongarden	0.587
3035	23	44	Worker	Control	Forest	Commongarden	0.590
3035	24	44	Worker	Control	Forest	Commongarden	0.538
3035	25	55	Worker	Control	Forest	Commongarden	0.609
3036	NA	NA	NA	Control	Forest	Commongarden	NA
3037	1	33	Worker	Cadmium	Forest	Commongarden	0.440
3037	2	36	Worker	Cadmium	Forest	Commongarden	0.511
3037	3	36	Worker	Cadmium	Forest	Commongarden	0.522
3037	4	36	Worker	Cadmium	Forest	Commongarden	0.467
3037	5	40	Worker	Cadmium	Forest	Commongarden	0.462
3037	6	40	Worker	Cadmium	Forest	Commongarden	0.474
3037	7	40	Worker	Cadmium	Forest	Commongarden	0.486
3037	8	40	Worker	Cadmium	Forest	Commongarden	0.466
3037	9	40	Worker	Cadmium	Forest	Commongarden	0.441
3037	10	40	Worker	Cadmium	Forest	Commongarden	0.479
3037	11	40	Worker	Cadmium	Forest	Commongarden	0.426
3037	12	40	Worker	Cadmium	Forest	Commongarden	0.444
3037	13	40	Worker	Cadmium	Forest	Commongarden	0.492
3037	14	40	Worker	Cadmium	Forest	Commongarden	0.502
3037	15	42	Worker	Cadmium	Forest	Commongarden	0.454
3040	1	33	Worker	Control	Forest	Commongarden	0.472
3040	2	33	Worker	Control	Forest	Commongarden	0.509
3040	3	35	Worker	Control	Forest	Commongarden	0.481
3040	4	36	Worker	Control	Forest	Commongarden	0.531
3040	5	36	Worker	Control	Forest	Commongarden	0.575
3040	6	36	Worker	Control	Forest	Commongarden	0.532
3040	7	40	Worker	Control	Forest	Commongarden	0.516
3040	8	40	Worker	Control	Forest	Commongarden	0.526
3040	9	40	Worker	Control	Forest	Commongarden	0.434
3040	10	40	Worker	Control	Forest	Commongarden	0.492
3040	11	40	Worker	Control	Forest	Commongarden	0.465
3040	12	42	Worker	Control	Forest	Commongarden	0.526
3040	13	42	Worker	Control	Forest	Commongarden	0.543
3040	14	42	Worker	Control	Forest	Commongarden	0.482
3040	15	42	Worker	Control	Forest	Commongarden	0.472
3040	16	42	Worker	Control	Forest	Commongarden	0.521
3040	17	44	Worker	Control	Forest	Commongarden	0.482
3040	18	44	Worker	Control	Forest	Commongarden	NA
3040	19	47	Worker	Control	Forest	Commongarden	0.517
3040	20	47	Worker	Control	Forest	Commongarden	0.475
3040	21	47	Worker	Control	Forest	Commongarden	0.508
3040	22	51	Worker	Control	Forest	Commongarden	0.513
3040	23	51	Worker	Control	Forest	Commongarden	0.556
3040	24	55	Worker	Control	Forest	Commongarden	0.524
3040	25	57	Worker	Control	Forest	Commongarden	0.519
3043	NA	NA	NA	Cadmium	Forest	Commongarden	NA
3045	1	36	Male	Control	Forest	Commongarden	0.479
3045	2	40	Male	Control	Forest	Commongarden	0.471
3045	3	40	Male	Control	Forest	Commongarden	0.419
3045	4	40	Worker	Control	Forest	Commongarden	0.572
3045	5	40	Worker	Control	Forest	Commongarden	NA
3046	1	36	Male	Control	Forest	Commongarden	0.395
3046	2	36	Male	Control	Forest	Commongarden	0.420
3046	3	40	Male	Control	Forest	Commongarden	0.409
3046	4	42	Male	Control	Forest	Commongarden	0.392
3046	5	42	Queen	Control	Forest	Commongarden	0.616
3046	6	42	Queen	Control	Forest	Commongarden	0.594
3046	7	42	Queen	Control	Forest	Commongarden	0.604
3046	8	42	Queen	Control	Forest	Commongarden	0.609
3046	9	44	Male	Control	Forest	Commongarden	0.399
3046	10	44	Male	Control	Forest	Commongarden	0.398
3046	11	44	Male	Control	Forest	Commongarden	0.396
3046	12	44	Worker	Control	Forest	Commongarden	0.559
3046	13	44	Worker	Control	Forest	Commongarden	0.567
3046	14	49	Worker	Control	Forest	Commongarden	0.531
3046	15	51	Worker	Control	Forest	Commongarden	0.550
3046	16	51	Worker	Control	Forest	Commongarden	0.536
3046	17	51	Worker	Control	Forest	Commongarden	0.546
3046	18	51	Worker	Control	Forest	Commongarden	0.543
3046	19	57	Male	Control	Forest	Commongarden	0.374
3048	1	44	Worker	Cadmium	Forest	Commongarden	0.497
3048	2	47	Worker	Cadmium	Forest	Commongarden	0.475
3048	3	47	Worker	Cadmium	Forest	Commongarden	0.483
3051	NA	NA	NA	Control	Forest	Commongarden	NA
3055	1	36	Worker	Cadmium	City	Commongarden	0.540
3055	2	40	Male	Cadmium	City	Commongarden	0.320
3055	3	40	Worker	Cadmium	City	Commongarden	0.515
3055	4	44	Worker	Cadmium	City	Commongarden	0.510
3055	5	47	Worker	Cadmium	City	Commongarden	0.478
3055	6	62	Male	Cadmium	City	Commongarden	0.372
3057	1	42	Worker	Control	City	Commongarden	0.602
3057	2	42	Worker	Control	City	Commongarden	0.581
3057	3	44	Worker	Control	City	Commongarden	0.583
3057	4	44	Worker	Control	City	Commongarden	0.583
3057	5	44	Worker	Control	City	Commongarden	0.573
3057	6	44	Worker	Control	City	Commongarden	0.490
3057	7	44	Worker	Control	City	Commongarden	0.590
3057	8	47	Worker	Control	City	Commongarden	0.570
3057	9	55	Worker	Control	City	Commongarden	0.564
3058	1	36	Male	Control	City	Commongarden	0.502
3058	2	36	Male	Control	City	Commongarden	0.455
3058	3	36	Male	Control	City	Commongarden	0.507
3058	4	36	Male	Control	City	Commongarden	0.483
3058	5	40	Worker	Control	City	Commongarden	0.466
3058	6	40	Worker	Control	City	Commongarden	0.457
3058	7	40	Worker	Control	City	Commongarden	0.519
3058	8	40	Worker	Control	City	Commongarden	0.511
3058	9	40	Worker	Control	City	Commongarden	0.469
3058	10	40	Worker	Control	City	Commongarden	0.484
3058	11	40	Worker	Control	City	Commongarden	0.459
3058	12	40	Male	Control	City	Commongarden	0.472
3058	13	40	Male	Control	City	Commongarden	0.473
3058	14	40	Male	Control	City	Commongarden	0.453
3058	15	40	Male	Control	City	Commongarden	0.506
3058	16	40	Male	Control	City	Commongarden	0.575
3058	17	40	Male	Control	City	Commongarden	0.582
3058	18	40	Male	Control	City	Commongarden	0.591
3058	19	40	Male	Control	City	Commongarden	0.598
3058	20	40	Male	Control	City	Commongarden	0.580
3058	21	40	Male	Control	City	Commongarden	0.573
3058	22	40	Male	Control	City	Commongarden	0.567
3058	23	42	Male	Control	City	Commongarden	0.482
3058	24	42	Male	Control	City	Commongarden	0.490
3058	25	42	Worker	Control	City	Commongarden	0.586
3058	26	42	Worker	Control	City	Commongarden	0.536
3058	27	42	Worker	Control	City	Commongarden	0.579
3058	28	47	Worker	Control	City	Commongarden	0.582
3058	29	47	Worker	Control	City	Commongarden	0.593
3059	1	40	Worker	Cadmium	City	Commongarden	0.503
3059	2	40	Worker	Cadmium	City	Commongarden	0.528
3059	3	40	Worker	Cadmium	City	Commongarden	0.471
3059	4	40	Worker	Cadmium	City	Commongarden	0.527
3059	5	40	Worker	Cadmium	City	Commongarden	0.506
3059	6	40	Worker	Cadmium	City	Commongarden	0.511
3059	7	40	Worker	Cadmium	City	Commongarden	0.495
3059	8	40	Worker	Cadmium	City	Commongarden	0.497
3059	9	42	Worker	Cadmium	City	Commongarden	0.494
3059	10	42	Worker	Cadmium	City	Commongarden	0.503
3062	1	36	Male	Control	City	Commongarden	0.498
3062	2	36	Male	Control	City	Commongarden	0.504
3062	3	36	Male	Control	City	Commongarden	0.484
3062	4	36	Male	Control	City	Commongarden	0.479
3062	5	36	Male	Control	City	Commongarden	0.512
3062	6	36	Worker	Control	City	Commongarden	0.518
3062	7	36	Worker	Control	City	Commongarden	0.564
3062	8	40	Worker	Control	City	Commongarden	0.486
3062	9	40	Worker	Control	City	Commongarden	0.448
3062	10	40	Worker	Control	City	Commongarden	0.490
3062	11	40	Worker	Control	City	Commongarden	0.549
3062	12	40	Worker	Control	City	Commongarden	0.579
3062	13	40	Worker	Control	City	Commongarden	0.540
3062	14	40	Male	Control	City	Commongarden	0.554
3062	15	40	Male	Control	City	Commongarden	0.580
3062	16	40	Male	Control	City	Commongarden	0.558
3062	17	42	Worker	Control	City	Commongarden	0.436
3062	18	42	Worker	Control	City	Commongarden	0.602
3062	19	42	Male	Control	City	Commongarden	0.567
3062	20	47	Worker	Control	City	Commongarden	0.572
3062	21	57	Worker	Control	City	Commongarden	0.598
3062	22	57	Worker	Control	City	Commongarden	0.567
3063	1	42	Male	Cadmium	City	Commongarden	0.385
3063	2	42	Male	Cadmium	City	Commongarden	0.431
3063	3	44	Male	Cadmium	City	Commongarden	0.429
3063	4	44	Male	Cadmium	City	Commongarden	0.419
3063	5	47	Male	Cadmium	City	Commongarden	0.407
3063	6	47	Worker	Cadmium	City	Commongarden	0.496
3063	7	62	Worker	Cadmium	City	Commongarden	0.465
3077	1	35	Worker	Cadmium	City	Commongarden	0.498
3077	2	35	Worker	Cadmium	City	Commongarden	0.508
3077	3	35	Worker	Cadmium	City	Commongarden	0.525
3077	4	40	Worker	Cadmium	City	Commongarden	0.534
3077	5	40	Worker	Cadmium	City	Commongarden	0.558
3077	6	40	Worker	Cadmium	City	Commongarden	0.536
3077	6	42	Male	Cadmium	City	Commongarden	0.296
3077	8	42	Male	Cadmium	City	Commongarden	0.391
3077	9	42	Male	Cadmium	City	Commongarden	0.360
3077	10	44	Male	Cadmium	City	Commongarden	0.378
3077	11	44	Worker	Cadmium	City	Commongarden	0.521
3077	12	49	Worker	Cadmium	City	Commongarden	0.448
3112	1	42	Male	Cadmium	City	Commongarden	0.401
3112	2	51	Male	Cadmium	City	Commongarden	NA
3112	3	55	Male	Cadmium	City	Commongarden	0.383
3112	4	55	Male	Cadmium	City	Commongarden	0.369
3112	5	61	Male	Cadmium	City	Commongarden	0.357
3113	1	42	Worker	Cadmium	City	Commongarden	0.533
3116	1	36	Worker	Control	City	Commongarden	0.519
3116	2	36	Worker	Control	City	Commongarden	0.534
3116	3	36	Worker	Control	City	Commongarden	0.552
3116	4	36	Worker	Control	City	Commongarden	0.582
3116	5	36	Worker	Control	City	Commongarden	0.579
3116	6	36	Worker	Control	City	Commongarden	0.543
3116	7	36	Worker	Control	City	Commongarden	0.542
3116	8	36	Worker	Control	City	Commongarden	0.572
3116	9	36	Worker	Control	City	Commongarden	0.568
3116	10	36	Worker	Control	City	Commongarden	0.533
3116	11	36	Worker	Control	City	Commongarden	0.517
3116	12	36	Worker	Control	City	Commongarden	0.572
3116	13	36	Worker	Control	City	Commongarden	0.539
3116	14	36	Worker	Control	City	Commongarden	NA
3116	15	36	Worker	Control	City	Commongarden	NA
3116	16	36	Worker	Control	City	Commongarden	NA
3116	17	40	Worker	Control	City	Commongarden	0.567
3116	18	40	Worker	Control	City	Commongarden	0.531
3116	19	40	Worker	Control	City	Commongarden	0.552
3116	20	42	Worker	Control	City	Commongarden	0.560
3116	21	42	Worker	Control	City	Commongarden	0.518
3122	1	36	Male	Control	City	Commongarden	0.439
3122	2	36	Worker	Control	City	Commongarden	0.545
3122	3	40	Male	Control	City	Commongarden	0.461
3122	4	40	Male	Control	City	Commongarden	0.438
3122	5	40	Male	Control	City	Commongarden	0.435
3122	6	40	Male	Control	City	Commongarden	0.464
3122	7	40	Worker	Control	City	Commongarden	0.573
3122	8	40	Worker	Control	City	Commongarden	0.533
3122	9	40	Worker	Control	City	Commongarden	0.530
3122	10	40	Worker	Control	City	Commongarden	0.571
3122	11	40	Worker	Control	City	Commongarden	0.556
3122	12	40	Worker	Control	City	Commongarden	0.556
3122	13	40	Worker	Control	City	Commongarden	0.581
3122	14	40	Worker	Control	City	Commongarden	0.562
3122	15	40	Worker	Control	City	Commongarden	0.568
3122	16	40	Worker	Control	City	Commongarden	0.571
3122	17	40	Worker	Control	City	Commongarden	0.551
3122	18	40	Worker	Control	City	Commongarden	0.531
3122	19	40	Worker	Control	City	Commongarden	NA
3122	20	42	Worker	Control	City	Commongarden	0.454
3122	21	42	Male	Control	City	Commongarden	0.522
3122	22	51	Male	Control	City	Commongarden	0.543
3122	23	55	Worker	Control	City	Commongarden	0.546
3123	1	40	Worker	Cadmium	City	Commongarden	0.531
3123	2	42	Worker	Cadmium	City	Commongarden	0.487
3123	3	51	Worker	Cadmium	City	Commongarden	0.476
3126	1	36	Male	Control	City	Commongarden	0.444
3126	2	40	Male	Control	City	Commongarden	0.424
3126	3	40	Male	Control	City	Commongarden	0.448
3126	4	40	Male	Control	City	Commongarden	0.450
3126	5	40	Male	Control	City	Commongarden	0.527
3126	6	40	Worker	Control	City	Commongarden	0.553
3126	7	42	Worker	Control	City	Commongarden	0.499
3126	8	42	Worker	Control	City	Commongarden	0.544
3126	9	42	Worker	Control	City	Commongarden	0.528
3126	10	42	Worker	Control	City	Commongarden	0.582
3126	11	42	Worker	Control	City	Commongarden	0.460
3126	12	44	Worker	Control	City	Commongarden	0.572
3126	13	44	Worker	Control	City	Commongarden	0.541
3126	14	44	Worker	Control	City	Commongarden	0.550
3126	15	44	Worker	Control	City	Commongarden	0.544
3126	16	44	Male	Control	City	Commongarden	0.547
3126	17	47	Worker	Control	City	Commongarden	0.546
3126	18	47	Worker	Control	City	Commongarden	0.557
3126	19	51	Worker	Control	City	Commongarden	0.557
3126	20	51	Worker	Control	City	Commongarden	0.522
3130	1	35	Male	Control	City	Commongarden	0.496
3130	2	35	Male	Control	City	Commongarden	0.501
3130	3	35	Male	Control	City	Commongarden	0.441
3130	4	35	Male	Control	City	Commongarden	0.517
3130	5	36	Male	Control	City	Commongarden	0.495
3130	6	36	Male	Control	City	Commongarden	0.474
3130	7	36	Male	Control	City	Commongarden	0.469
3130	8	36	Male	Control	City	Commongarden	0.489
3130	9	36	Male	Control	City	Commongarden	0.499
3130	10	36	Male	Control	City	Commongarden	0.490
3130	11	36	Male	Control	City	Commongarden	0.443
3130	12	36	Male	Control	City	Commongarden	0.418
3130	13	36	Male	Control	City	Commongarden	0.493
3130	14	40	Male	Control	City	Commongarden	0.478
3130	15	40	Male	Control	City	Commongarden	0.487
3130	16	40	Male	Control	City	Commongarden	0.445
3130	17	40	Male	Control	City	Commongarden	0.484
3130	18	40	Male	Control	City	Commongarden	0.472
3130	19	40	Male	Control	City	Commongarden	0.465
3130	20	40	Male	Control	City	Commongarden	0.492
3130	21	40	Male	Control	City	Commongarden	0.485
3130	22	40	Male	Control	City	Commongarden	0.433
3130	23	40	Male	Control	City	Commongarden	0.508
3130	24	40	Male	Control	City	Commongarden	0.490
3130	25	40	Male	Control	City	Commongarden	0.484
3130	26	40	Queen	Control	City	Commongarden	0.658
3130	27	40	Queen	Control	City	Commongarden	0.685
3130	28	40	Queen	Control	City	Commongarden	0.653
3130	29	40	Queen	Control	City	Commongarden	0.666
3130	30	40	Queen	Control	City	Commongarden	0.649
3130	31	40	Queen	Control	City	Commongarden	0.654
3130	32	40	Queen	Control	City	Commongarden	0.669
3130	33	40	Queen	Control	City	Commongarden	0.667
3130	34	40	Queen	Control	City	Commongarden	0.663
3130	35	40	Queen	Control	City	Commongarden	0.685
3130	36	40	Queen	Control	City	Commongarden	0.673
3130	37	40	Queen	Control	City	Commongarden	0.674
3130	38	40	Queen	Control	City	Commongarden	0.666
3130	39	40	Queen	Control	City	Commongarden	0.693
3130	40	40	Queen	Control	City	Commongarden	0.666
3130	41	40	Queen	Control	City	Commongarden	0.681
3130	42	42	Queen	Control	City	Commongarden	0.664
3130	43	42	Queen	Control	City	Commongarden	0.648
3130	44	42	Queen	Control	City	Commongarden	0.650
3130	45	42	Queen	Control	City	Commongarden	0.687
3130	46	42	Queen	Control	City	Commongarden	0.665
3130	47	42	Queen	Control	City	Commongarden	0.655
3130	48	42	Queen	Control	City	Commongarden	0.655
3130	49	42	Male	Control	City	Commongarden	0.470
3130	50	42	Male	Control	City	Commongarden	0.460
3130	51	44	Queen	Control	City	Commongarden	NA
3132	NA	NA	NA	Cadmium	City	Commongarden	NA
3136	1	40	Male	Control	City	Commongarden	0.514
3136	2	40	Male	Control	City	Commongarden	0.465
3136	3	40	Worker	Control	City	Commongarden	0.598
3136	4	40	Worker	Control	City	Commongarden	0.576
3136	5	40	Worker	Control	City	Commongarden	0.589
3136	6	42	Worker	Control	City	Commongarden	0.586
3136	7	42	Worker	Control	City	Commongarden	0.591
3136	8	42	Worker	Control	City	Commongarden	0.584
3136	9	42	Worker	Control	City	Commongarden	0.569
3136	10	42	Worker	Control	City	Commongarden	0.590
3136	11	42	Worker	Control	City	Commongarden	0.603
3136	12	42	Worker	Control	City	Commongarden	0.596
3136	13	42	Worker	Control	City	Commongarden	0.556
3136	14	42	Worker	Control	City	Commongarden	0.602
3136	15	42	Worker	Control	City	Commongarden	0.620
3136	16	42	Male	Control	City	Commongarden	0.471
3136	17	44	Worker	Control	City	Commongarden	0.605
3136	18	44	Worker	Control	City	Commongarden	0.602
3136	19	44	Worker	Control	City	Commongarden	0.592
3136	20	44	Worker	Control	City	Commongarden	0.595
3136	21	44	Worker	Control	City	Commongarden	0.590
3136	22	44	Worker	Control	City	Commongarden	0.609
3136	23	44	Worker	Control	City	Commongarden	0.593
3136	24	44	Male	Control	City	Commongarden	0.474
3136	25	57	Worker	Control	City	Commongarden	0.549
3137	1	33	Male	Control	City	Commongarden	0.482
3137	2	35	Male	Control	City	Commongarden	0.475
3137	3	36	Male	Control	City	Commongarden	0.544
3137	4	40	Worker	Control	City	Commongarden	0.511
3137	5	40	Worker	Control	City	Commongarden	0.545
3137	6	40	Worker	Control	City	Commongarden	0.525
3137	7	40	Worker	Control	City	Commongarden	0.527
3137	8	40	Worker	Control	City	Commongarden	0.503
3137	9	40	Worker	Control	City	Commongarden	0.542
3137	10	40	Worker	Control	City	Commongarden	0.580
3137	11	40	Worker	Control	City	Commongarden	0.523
3137	12	40	Worker	Control	City	Commongarden	0.513
3137	13	42	Worker	Control	City	Commongarden	0.498
3137	14	42	Worker	Control	City	Commongarden	0.469
3137	15	49	Worker	Control	City	Commongarden	0.553
3137	16	49	Worker	Control	City	Commongarden	0.507
3137	17	55	Worker	Control	City	Commongarden	0.534
3137	18	61	Worker	Control	City	Commongarden	0.544
3137	19	61	Worker	Control	City	Commongarden	0.581
3141	1	40	Worker	Cadmium	City	Commongarden	0.569
3141	2	40	Worker	Cadmium	City	Commongarden	0.490
3141	3	47	Worker	Cadmium	City	Commongarden	0.520
3142	1	40	Worker	Control	City	Commongarden	0.511
3142	2	44	Worker	Control	City	Commongarden	0.419
3142	3	47	Worker	Control	City	Commongarden	NA
3142	4	49	Worker	Control	City	Commongarden	0.446
3142	5	55	Worker	Control	City	Commongarden	0.449
3142	6	55	Worker	Control	City	Commongarden	0.480
3142	7	55	Worker	Control	City	Commongarden	0.495
3142	8	55	Worker	Control	City	Commongarden	0.568
3142	9	57	Worker	Control	City	Commongarden	0.466
3142	10	57	Worker	Control	City	Commongarden	0.484
3142	11	57	Worker	Control	City	Commongarden	0.475
3142	12	57	Worker	Control	City	Commongarden	0.502
3142	13	58	Worker	Control	City	Commongarden	0.497
3142	14	58	Worker	Control	City	Commongarden	0.481
3142	15	61	Worker	Control	City	Commongarden	0.545
3142	16	61	Worker	Control	City	Commongarden	0.491
3142	17	61	Worker	Control	City	Commongarden	0.497
3142	18	61	Worker	Control	City	Commongarden	0.506
3143	1	42	Male	Cadmium	City	Commongarden	0.397
3143	2	42	Worker	Cadmium	City	Commongarden	0.522
3143	3	47	Worker	Cadmium	City	Commongarden	0.508
3143	4	49	Worker	Cadmium	City	Commongarden	0.496
3146	NA	NA	NA	Control	City	Commongarden	NA
3147	1	35	Worker	Cadmium	City	Commongarden	0.494
3147	2	36	Worker	Cadmium	City	Commongarden	0.569
3147	3	36	Worker	Cadmium	City	Commongarden	0.468
3147	4	36	Worker	Cadmium	City	Commongarden	NA
3147	5	40	Male	Cadmium	City	Commongarden	0.396
3147	6	40	Male	Cadmium	City	Commongarden	0.404
3147	7	40	Worker	Cadmium	City	Commongarden	0.492
3147	8	40	Worker	Cadmium	City	Commongarden	0.483
3147	9	40	Worker	Cadmium	City	Commongarden	0.470
3147	10	40	Worker	Cadmium	City	Commongarden	0.490
3147	11	40	Worker	Cadmium	City	Commongarden	0.480
3147	12	42	Worker	Cadmium	City	Commongarden	0.551
3147	13	42	Worker	Cadmium	City	Commongarden	0.504
3147	14	51	Worker	Cadmium	City	Commongarden	0.490
3148	1	40	Male	Control	City	Commongarden	0.455
3148	2	42	Worker	Control	City	Commongarden	0.528
3148	3	42	Worker	Control	City	Commongarden	0.520
3148	4	42	Worker	Control	City	Commongarden	0.513
3148	5	42	Worker	Control	City	Commongarden	0.512
3148	6	47	Worker	Control	City	Commongarden	0.547
3148	7	47	Worker	Control	City	Commongarden	0.526
3149	1	44	Male	Cadmium	City	Commongarden	0.382
3149	2	44	Male	Cadmium	City	Commongarden	0.356
3258	1	40	Male	Control	City	Commongarden	0.449
3258	2	40	Male	Control	City	Commongarden	0.466
3258	3	40	Male	Control	City	Commongarden	0.450
3258	4	40	Male	Control	City	Commongarden	0.474
3258	5	40	Worker	Control	City	Commongarden	0.546
3258	6	40	Worker	Control	City	Commongarden	0.538
3258	7	40	Worker	Control	City	Commongarden	0.561
3258	8	42	Worker	Control	City	Commongarden	0.531
3258	9	44	Worker	Control	City	Commongarden	0.541
3258	10	44	Worker	Control	City	Commongarden	0.519
3258	11	44	Worker	Control	City	Commongarden	0.504
3258	12	47	Worker	Control	City	Commongarden	NA
3258	13	49	Worker	Control	City	Commongarden	0.504
3258	14	49	Worker	Control	City	Commongarden	0.546
3258	15	49	Worker	Control	City	Commongarden	0.460
3258	16	49	Male	Control	City	Commongarden	0.443
3258	17	51	Worker	Control	City	Commongarden	0.551
3258	18	55	Worker	Control	City	Commongarden	0.544
3258	19	62	Worker	Control	City	Commongarden	0.553
3259	1	36	Worker	Cadmium	City	Commongarden	0.579
3259	2	36	Worker	Cadmium	City	Commongarden	0.570
3259	3	40	Male	Cadmium	City	Commongarden	0.434
3259	4	40	Male	Cadmium	City	Commongarden	0.393
3259	5	40	Male	Cadmium	City	Commongarden	0.377
3259	6	40	Male	Cadmium	City	Commongarden	0.385
3259	7	40	Male	Cadmium	City	Commongarden	0.429
3259	8	40	Worker	Cadmium	City	Commongarden	0.525
3259	9	40	Worker	Cadmium	City	Commongarden	0.537
3259	10	42	Worker	Cadmium	City	Commongarden	NA
3259	11	42	Worker	Cadmium	City	Commongarden	0.482
3259	12	42	Worker	Cadmium	City	Commongarden	0.506
3259	13	42	Worker	Cadmium	City	Commongarden	0.519
3259	14	42	Worker	Cadmium	City	Commongarden	0.505
3259	15	42	Worker	Cadmium	City	Commongarden	0.504
3259	16	42	Male	Cadmium	City	Commongarden	0.527
3259	17	42	Male	Cadmium	City	Commongarden	0.529
3259	18	47	Worker	Cadmium	City	Commongarden	0.505
3260	1	40	Worker	Control	City	Commongarden	0.578
3260	2	40	Worker	Control	City	Commongarden	0.534
3260	3	42	Worker	Control	City	Commongarden	0.449
3260	4	42	Worker	Control	City	Commongarden	0.550
3260	5	42	Worker	Control	City	Commongarden	0.518
3260	6	42	Male	Control	City	Commongarden	0.554
3260	7	44	Worker	Control	City	Commongarden	NA
3260	8	44	Worker	Control	City	Commongarden	NA
3260	9	47	Worker	Control	City	Commongarden	0.521
3260	10	47	Worker	Control	City	Commongarden	0.543
3260	11	47	Worker	Control	City	Commongarden	0.575
3260	12	47	Worker	Control	City	Commongarden	0.506
3260	13	49	Worker	Control	City	Commongarden	0.503
3260	14	61	Worker	Control	City	Commongarden	0.586
3260	15	62	Worker	Control	City	Commongarden	0.512
3260	16	62	Worker	Control	City	Commongarden	0.606
3266	NA	NA	NA	Cadmium	City	Commongarden	NA
3267	NA	NA	NA	Cadmium	City	Commongarden	NA
3268	1	40	Male	Control	City	Commongarden	0.479
3268	2	40	Male	Control	City	Commongarden	0.498
3268	3	40	Worker	Control	City	Commongarden	0.619
3268	4	40	Worker	Control	City	Commongarden	0.593
3268	5	40	Worker	Control	City	Commongarden	0.569
3268	6	40	Worker	Control	City	Commongarden	0.593
3268	7	40	Queen	Control	City	Commongarden	NA
3268	8	40	Queen	Control	City	Commongarden	NA
3268	9	40	Queen	Control	City	Commongarden	NA
3268	10	40	Queen	Control	City	Commongarden	NA
3268	11	40	Queen	Control	City	Commongarden	NA
3268	12	40	Queen	Control	City	Commongarden	NA
3268	13	40	Queen	Control	City	Commongarden	NA
3268	14	40	Queen	Control	City	Commongarden	NA
3268	15	40	Queen	Control	City	Commongarden	NA
3268	16	40	Queen	Control	City	Commongarden	NA
3268	17	40	Queen	Control	City	Commongarden	NA
3268	18	40	Queen	Control	City	Commongarden	NA
3268	19	40	Queen	Control	City	Commongarden	NA
3268	20	40	Queen	Control	City	Commongarden	NA
3268	21	40	Queen	Control	City	Commongarden	NA
3268	22	40	Queen	Control	City	Commongarden	NA
3268	23	42	Queen	Control	City	Commongarden	NA
3268	24	42	Worker	Control	City	Commongarden	0.563
3268	25	42	Worker	Control	City	Commongarden	0.579
3268	26	42	Worker	Control	City	Commongarden	0.606
3268	27	42	Worker	Control	City	Commongarden	0.588
3268	28	47	Worker	Control	City	Commongarden	0.577
3268	29	62	Worker	Control	City	Commongarden	0.532
3268	30	62	Worker	Control	City	Commongarden	0.568
3270	1	35	Worker	Control	City	Commongarden	0.521
3270	2	36	Worker	Control	City	Commongarden	0.480
3270	3	40	Worker	Control	City	Commongarden	0.504
3270	4	40	Worker	Control	City	Commongarden	0.522
3270	5	40	Worker	Control	City	Commongarden	0.527
3270	6	40	Worker	Control	City	Commongarden	0.442
3270	7	40	Worker	Control	City	Commongarden	0.535
3270	8	51	Worker	Control	City	Commongarden	0.544
3270	9	55	Worker	Control	City	Commongarden	0.526
3270	10	55	Worker	Control	City	Commongarden	0.540
3270	11	61	Male	Control	City	Commongarden	0.419
3270	12	61	Worker	Control	City	Commongarden	0.529
3274	1	44	Worker	Cadmium	City	Commongarden	0.404
3276	NA	NA	NA	Control	City	Commongarden	NA
3277	NA	NA	NA	Control	City	Commongarden	NA
3281	NA	NA	NA	Cadmium	City	Commongarden	NA
3283	NA	NA	NA	Cadmium	City	Commongarden	NA
3284	NA	NA	NA	Cadmium	City	Commongarden	NA
3285	1	36	Worker	Control	City	Commongarden	0.552
3285	2	40	Worker	Control	City	Commongarden	0.488
3285	3	40	Worker	Control	City	Commongarden	0.475
3285	4	40	Worker	Control	City	Commongarden	0.476
3285	5	40	Worker	Control	City	Commongarden	0.468
3285	6	40	Worker	Control	City	Commongarden	0.478
3285	7	40	Worker	Control	City	Commongarden	0.608
3285	8	40	Male	Control	City	Commongarden	0.536
3285	9	40	Male	Control	City	Commongarden	0.548
3285	10	40	Male	Control	City	Commongarden	0.497
3285	11	40	Male	Control	City	Commongarden	0.496
3285	12	40	Male	Control	City	Commongarden	0.576
3285	13	42	Worker	Control	City	Commongarden	0.550
3285	14	42	Worker	Control	City	Commongarden	0.517
3285	15	42	Worker	Control	City	Commongarden	0.541
3285	16	42	Worker	Control	City	Commongarden	0.517
3285	17	42	Worker	Control	City	Commongarden	0.508
3285	18	47	Worker	Control	City	Commongarden	0.524
3285	19	47	Worker	Control	City	Commongarden	0.567
3447	1	40	Worker	Control	Forest	Field	0.576
3447	2	42	Worker	Control	Forest	Field	0.583
3447	3	44	Worker	Control	Forest	Field	0.599
3447	4	44	Worker	Control	Forest	Field	0.584
3448	1	40	Male	Control	Forest	Field	0.482
3448	2	40	Male	Control	Forest	Field	0.493
3448	3	44	Worker	Control	Forest	Field	0.569
3448	4	44	Worker	Control	Forest	Field	0.583
3448	5	44	Worker	Control	Forest	Field	0.586
3448	6	44	Worker	Control	Forest	Field	0.590
3448	7	44	Worker	Control	Forest	Field	0.593
3448	8	44	Worker	Control	Forest	Field	0.573
3448	9	44	Worker	Control	Forest	Field	0.564
3448	10	44	Worker	Control	Forest	Field	0.580
3448	11	44	Worker	Control	Forest	Field	0.577
3448	12	44	Worker	Control	Forest	Field	0.576
3448	13	44	Worker	Control	Forest	Field	0.578
3448	14	44	Worker	Control	Forest	Field	0.596
3448	15	44	Worker	Control	Forest	Field	0.580
3448	16	44	Male	Control	Forest	Field	0.470
3448	17	47	Worker	Control	Forest	Field	0.597
3448	18	47	Worker	Control	Forest	Field	0.529
3449	1	40	Male	Cadmium	Forest	Field	0.438
3449	2	40	Worker	Cadmium	Forest	Field	0.557
3449	3	42	Male	Cadmium	Forest	Field	0.387
3449	4	42	Worker	Cadmium	Forest	Field	0.516
3449	5	42	Worker	Cadmium	Forest	Field	0.495
3449	6	42	Worker	Cadmium	Forest	Field	0.526
3449	7	42	Worker	Cadmium	Forest	Field	0.561
3449	8	42	Worker	Cadmium	Forest	Field	0.534
3449	9	42	Worker	Cadmium	Forest	Field	0.549
3449	10	44	Worker	Cadmium	Forest	Field	0.512
3449	1	44	Worker	Control	Forest	Field	0.544
3450	1	40	Worker	Control	Forest	Field	0.598
3450	2	40	Worker	Control	Forest	Field	0.559
3450	3	40	Worker	Control	Forest	Field	0.600
3450	4	40	Worker	Control	Forest	Field	0.616
3450	5	40	Worker	Control	Forest	Field	0.476
3450	6	40	Worker	Control	Forest	Field	0.593
3450	7	40	Worker	Control	Forest	Field	0.600
3450	8	40	Worker	Control	Forest	Field	0.587
3450	9	42	Worker	Control	Forest	Field	0.590
3450	10	42	Worker	Control	Forest	Field	0.592
3450	11	42	Worker	Control	Forest	Field	0.593
3450	12	42	Worker	Control	Forest	Field	0.611
3450	13	42	Worker	Control	Forest	Field	0.597
3450	14	44	Worker	Control	Forest	Field	0.596
3450	15	44	Worker	Control	Forest	Field	0.593
3450	16	44	Worker	Control	Forest	Field	0.581
3450	17	47	Worker	Control	Forest	Field	0.623
3451	1	35	Worker	Control	Forest	Field	0.484
3451	2	35	Male	Control	Forest	Field	0.559
3451	3	36	Male	Control	Forest	Field	0.506
3451	4	36	Worker	Control	Forest	Field	0.535
3451	5	40	Worker	Control	Forest	Field	0.524
3451	6	40	Worker	Control	Forest	Field	0.540
3451	7	40	Worker	Control	Forest	Field	0.565
3451	8	40	Worker	Control	Forest	Field	0.583
3451	9	40	Worker	Control	Forest	Field	0.549
3451	10	42	Worker	Control	Forest	Field	0.546
3451	11	42	Worker	Control	Forest	Field	0.531
3451	12	47	Worker	Control	Forest	Field	0.528
3451	13	51	Worker	Control	Forest	Field	0.549
3451	14	55	Worker	Control	Forest	Field	0.538
3451	15	57	Worker	Control	Forest	Field	0.518
3451	16	61	Worker	Control	Forest	Field	0.389
3451	17	61	Worker	Control	Forest	Field	0.525
3451	18	61	Worker	Control	Forest	Field	0.526
3452	1	35	Male	Control	Forest	Field	0.515
3452	2	40	Male	Control	Forest	Field	0.566
3452	3	40	Male	Control	Forest	Field	0.599
3452	4	40	Male	Control	Forest	Field	0.585
3452	5	40	Worker	Control	Forest	Field	0.507
3452	6	40	Worker	Control	Forest	Field	0.485
3452	7	40	Worker	Control	Forest	Field	0.514
3452	8	40	Worker	Control	Forest	Field	0.612
3452	9	40	Worker	Control	Forest	Field	0.580
3452	10	40	Worker	Control	Forest	Field	0.599
3452	11	40	Worker	Control	Forest	Field	0.598
3452	12	40	Worker	Control	Forest	Field	0.605
3452	13	40	Worker	Control	Forest	Field	NA
3452	14	42	Worker	Control	Forest	Field	0.565
3452	15	42	Worker	Control	Forest	Field	0.599
3452	16	42	Worker	Control	Forest	Field	0.590
3452	16	44	Worker	Control	Forest	Field	0.590
3452	16	44	Worker	Control	Forest	Field	0.590
3452	17	51	Worker	Control	Forest	Field	0.595
3453	NA	NA	NA	Cadmium	Forest	Field	NA
3455	NA	NA	NA	Cadmium	Forest	Field	NA
3456	1	36	Worker	Control	Forest	Field	0.528
3456	2	40	Male	Control	Forest	Field	0.428
3456	3	40	Male	Control	Forest	Field	0.425
3456	4	40	Male	Control	Forest	Field	0.460
3456	5	40	Worker	Control	Forest	Field	0.530
3456	6	40	Worker	Control	Forest	Field	0.519
3456	7	40	Worker	Control	Forest	Field	0.506
3456	8	42	Worker	Control	Forest	Field	0.540
3456	9	42	Worker	Control	Forest	Field	0.520
3456	10	42	Worker	Control	Forest	Field	0.565
3456	11	42	Worker	Control	Forest	Field	0.516
3456	12	44	Worker	Control	Forest	Field	0.552
3456	13	47	Worker	Control	Forest	Field	0.499
3456	14	57	Worker	Control	Forest	Field	0.555
3456	15	58	Worker	Control	Forest	Field	0.545
3456	16	61	Worker	Control	Forest	Field	0.542
3457	1	35	Male	Control	Forest	Field	0.483
3457	2	35	Male	Control	Forest	Field	0.466
3457	3	35	Male	Control	Forest	Field	0.468
3457	4	35	Male	Control	Forest	Field	0.437
3457	5	35	Male	Control	Forest	Field	0.434
3457	6	35	Male	Control	Forest	Field	0.467
3457	7	36	Male	Control	Forest	Field	0.493
3457	8	36	Male	Control	Forest	Field	0.449
3457	9	36	Male	Control	Forest	Field	0.450
3457	10	40	Worker	Control	Forest	Field	0.631
3457	11	40	Worker	Control	Forest	Field	0.591
3457	12	40	Worker	Control	Forest	Field	0.585
3457	13	40	Worker	Control	Forest	Field	0.586
3457	14	40	Worker	Control	Forest	Field	0.589
3457	15	42	Worker	Control	Forest	Field	0.604
3457	16	42	Worker	Control	Forest	Field	0.600
3457	17	42	Worker	Control	Forest	Field	0.558
3458	1	40	Worker	Cadmium	Forest	Field	0.541
3458	2	40	Worker	Cadmium	Forest	Field	0.515
3458	3	40	Worker	Cadmium	Forest	Field	0.509
3458	4	40	Worker	Cadmium	Forest	Field	0.552
3458	5	40	Worker	Cadmium	Forest	Field	0.528
3458	6	40	Worker	Cadmium	Forest	Field	0.519
3458	7	40	Worker	Cadmium	Forest	Field	0.524
3458	8	42	Worker	Cadmium	Forest	Field	0.538
3458	9	42	Worker	Cadmium	Forest	Field	0.511
3458	10	42	Worker	Cadmium	Forest	Field	0.501
3458	11	42	Worker	Cadmium	Forest	Field	0.505
3458	12	42	Worker	Cadmium	Forest	Field	0.469
3458	13	44	Worker	Cadmium	Forest	Field	0.517
3458	14	44	Worker	Cadmium	Forest	Field	0.480
3458	15	44	Worker	Cadmium	Forest	Field	0.464
3458	16	44	Worker	Cadmium	Forest	Field	0.471
3459	1	44	Worker	Cadmium	Forest	Field	0.512
3459	2	49	Worker	Cadmium	Forest	Field	0.446
3459	3	49	Worker	Cadmium	Forest	Field	0.449
3459	4	49	Worker	Cadmium	Forest	Field	0.488
3460	1	40	Male	Cadmium	Forest	Field	0.390
3461	1	33	Male	Control	Forest	Field	0.510
3461	2	33	Male	Control	Forest	Field	0.503
3461	3	33	Male	Control	Forest	Field	0.500
3461	4	35	Worker	Control	Forest	Field	0.500
3461	5	35	Male	Control	Forest	Field	0.482
3461	6	35	Male	Control	Forest	Field	0.596
3461	7	35	Worker	Control	Forest	Field	0.603
3461	8	36	Worker	Control	Forest	Field	0.504
3461	9	36	Worker	Control	Forest	Field	0.617
3461	10	36	Male	Control	Forest	Field	0.611
3461	11	40	Male	Control	Forest	Field	0.473
3461	12	40	Male	Control	Forest	Field	0.489
3461	13	40	Male	Control	Forest	Field	0.531
3461	14	40	Male	Control	Forest	Field	0.515
3461	15	40	Worker	Control	Forest	Field	0.611
3461	16	40	Worker	Control	Forest	Field	0.595
3461	17	40	Worker	Control	Forest	Field	0.624
3461	18	44	Worker	Control	Forest	Field	0.597
3462	1	36	Male	Control	Forest	Field	0.455
3462	2	40	Worker	Control	Forest	Field	0.524
3462	3	51	Worker	Control	Forest	Field	0.529
3463	1	49	Worker	Cadmium	Forest	Field	0.469
3463	2	51	Worker	Cadmium	Forest	Field	0.489
3463	3	55	Worker	Cadmium	Forest	Field	0.433
3463	4	55	Worker	Cadmium	Forest	Field	0.454
3463	5	55	Worker	Cadmium	Forest	Field	0.485
3464	NA	NA	NA	Cadmium	Forest	Field	NA
3465	1	40	Worker	Control	City	Field	0.547
3465	2	40	Worker	Control	City	Field	0.535
3465	3	40	Worker	Control	City	Field	0.543
3465	4	40	Worker	Control	City	Field	0.571
3465	5	40	Worker	Control	City	Field	0.570
3465	6	42	Worker	Control	City	Field	0.563
3465	7	42	Worker	Control	City	Field	0.576
3465	8	42	Worker	Control	City	Field	0.568
3465	9	42	Worker	Control	City	Field	0.550
3465	10	42	Worker	Control	City	Field	0.570
3465	11	42	Worker	Control	City	Field	0.552
3465	12	42	Worker	Control	City	Field	0.585
3465	13	42	Worker	Control	City	Field	0.561
3465	14	42	Worker	Control	City	Field	0.591
3465	15	42	Worker	Control	City	Field	0.559
3465	16	42	Worker	Control	City	Field	0.549
3465	17	42	Worker	Control	City	Field	0.564
3465	18	42	Worker	Control	City	Field	0.566
3465	19	42	Worker	Control	City	Field	0.565
3465	20	42	Worker	Control	City	Field	0.565
3465	21	44	Worker	Control	City	Field	0.542
3465	22	44	Worker	Control	City	Field	0.596
3465	23	44	Worker	Control	City	Field	0.568
3466	1	47	Male	Cadmium	City	Field	0.394
3466	2	61	Male	Cadmium	City	Field	0.382
3467	1	40	Worker	Control	City	Field	0.536
3467	2	40	Worker	Control	City	Field	0.489
3467	3	42	Worker	Control	City	Field	0.545
3467	4	42	Worker	Control	City	Field	0.575
3467	5	42	Worker	Control	City	Field	0.505
3467	6	42	Worker	Control	City	Field	0.539
3467	7	42	Worker	Control	City	Field	0.574
3467	8	44	Worker	Control	City	Field	0.582
3467	9	44	Worker	Control	City	Field	0.511
3467	10	44	Worker	Control	City	Field	0.586
3467	11	47	Worker	Control	City	Field	0.503
3467	12	49	Worker	Control	City	Field	0.520
3467	13	49	Worker	Control	City	Field	0.502
3467	14	51	Worker	Control	City	Field	0.560
3467	15	55	Worker	Control	City	Field	0.562
3467	16	55	Worker	Control	City	Field	0.492
3467	17	55	Worker	Control	City	Field	0.524
3468	1	36	Worker	Control	City	Field	0.529
3468	2	40	Worker	Control	City	Field	0.552
3468	3	40	Worker	Control	City	Field	0.562
3468	4	40	Worker	Control	City	Field	0.501
3468	5	40	Worker	Control	City	Field	0.514
3468	6	42	Worker	Control	City	Field	0.578
3468	7	42	Worker	Control	City	Field	0.555
3468	8	42	Worker	Control	City	Field	0.520
3468	9	42	Worker	Control	City	Field	0.518
3468	10	42	Worker	Control	City	Field	0.528
3468	11	42	Worker	Control	City	Field	0.526
3468	12	42	Worker	Control	City	Field	0.538
3468	13	42	Worker	Control	City	Field	0.551
3468	14	42	Worker	Control	City	Field	0.552
3468	15	44	Worker	Control	City	Field	0.557
3468	16	44	Worker	Control	City	Field	0.591
3468	17	44	Worker	Control	City	Field	0.549
3468	18	47	Worker	Control	City	Field	0.589
3468	19	47	Worker	Control	City	Field	0.564
3468	20	51	Worker	Control	City	Field	0.579
3469	1	44	Male	Cadmium	City	Field	NA
3469	2	47	Worker	Cadmium	City	Field	0.463
3471	1	47	Worker	Cadmium	City	Field	0.474
3473	1	35	Male	Control	City	Field	0.501
3473	2	35	Male	Control	City	Field	0.515
3473	3	40	Male	Control	City	Field	0.507
3473	4	40	Male	Control	City	Field	0.468
3473	5	40	Male	Control	City	Field	0.494
3473	6	40	Male	Control	City	Field	0.495
3473	7	40	Male	Control	City	Field	0.452
3473	8	40	Male	Control	City	Field	0.525
3473	9	40	Worker	Control	City	Field	0.538
3473	10	40	Worker	Control	City	Field	0.571
3473	11	40	Worker	Control	City	Field	0.562
3473	12	40	Worker	Control	City	Field	0.530
3473	13	40	Worker	Control	City	Field	0.557
3473	14	42	Worker	Control	City	Field	0.546
3473	15	42	Worker	Control	City	Field	0.529
3473	16	42	Worker	Control	City	Field	0.565
3473	17	44	Worker	Control	City	Field	0.514
3473	18	44	Worker	Control	City	Field	0.535
3473	19	55	Worker	Control	City	Field	0.529
3473	20	55	Worker	Control	City	Field	0.512
3474	1	42	Male	Cadmium	City	Field	0.388
3474	2	44	Male	Cadmium	City	Field	0.387
3475	1	35	Male	Control	City	Field	0.505
3475	2	35	Male	Control	City	Field	0.498
3475	3	35	Male	Control	City	Field	0.412
3475	4	35	Male	Control	City	Field	0.466
3475	5	35	Male	Control	City	Field	0.488
3475	6	36	Male	Control	City	Field	0.469
3475	7	36	Male	Control	City	Field	0.485
3475	8	40	Male	Control	City	Field	0.471
3475	9	40	Male	Control	City	Field	0.451
3475	10	40	Worker	Control	City	Field	0.565
3475	11	40	Worker	Control	City	Field	0.633
3475	12	42	Worker	Control	City	Field	0.568
3476	1	40	Male	Control	City	Field	0.458
3476	2	40	Male	Control	City	Field	0.441
3476	3	40	Male	Control	City	Field	0.451
3476	4	42	Male	Control	City	Field	0.425
3476	5	42	Male	Control	City	Field	0.415
3476	6	44	Male	Control	City	Field	0.422
3476	7	44	Worker	Control	City	Field	0.543
3476	8	47	Worker	Control	City	Field	0.550
3476	9	47	Worker	Control	City	Field	0.512
3476	10	47	Male	Control	City	Field	0.412
3479	1	36	Worker	Cadmium	City	Field	0.519
3479	2	36	Worker	Cadmium	City	Field	0.478
3479	3	40	Worker	Cadmium	City	Field	0.501
3479	4	40	Worker	Cadmium	City	Field	0.551
3479	5	40	Worker	Cadmium	City	Field	0.481
3479	6	51	Worker	Cadmium	City	Field	0.461
3480	1	36	Worker	Cadmium	City	Field	0.436
3481	1	40	Worker	Cadmium	City	Field	0.481
3481	2	40	Worker	Cadmium	City	Field	0.437
3481	3	42	Worker	Cadmium	City	Field	0.475
3481	4	42	Worker	Cadmium	City	Field	0.449
3481	5	42	Worker	Cadmium	City	Field	0.451
3481	6	44	Worker	Cadmium	City	Field	0.415
3481	7	44	Worker	Cadmium	City	Field	0.438
3481	8	55	Worker	Cadmium	City	Field	0.426
3482	1	40	Male	Control	City	Field	0.508
3482	2	40	Male	Control	City	Field	0.482
3482	3	40	Male	Control	City	Field	0.486
3482	4	40	Male	Control	City	Field	0.479
3482	5	40	Male	Control	City	Field	0.502
3482	6	44	Male	Control	City	Field	0.479
3486	1	40	Worker	Cadmium	City	Field	0.474
3486	2	40	Worker	Cadmium	City	Field	NA
3486	3	40	Worker	Cadmium	City	Field	0.479
3486	4	42	Worker	Cadmium	City	Field	0.504
3488	1	36	Male	Control	Forest	Field	0.498
3488	2	40	Male	Control	Forest	Field	0.506
3488	3	40	Worker	Control	Forest	Field	0.625
3488	4	42	Male	Control	Forest	Field	0.492
3488	5	42	Worker	Control	Forest	Field	0.604
3488	6	42	Male	Control	Forest	Field	NA
3489	NA	NA	NA	Cadmium	Forest	Field	NA
3490	1	35	Male	Control	Forest	Field	0.481
3490	2	35	Male	Control	Forest	Field	0.505
3490	3	35	Male	Control	Forest	Field	0.499
3490	4	35	Male	Control	Forest	Field	0.488
3490	5	35	Male	Control	Forest	Field	0.479
3490	6	35	Male	Control	Forest	Field	0.492
3490	7	36	Male	Control	Forest	Field	0.506
3490	8	36	Male	Control	Forest	Field	0.439
3490	9	40	Worker	Control	Forest	Field	0.621
3490	10	40	Worker	Control	Forest	Field	0.598
3490	11	40	Worker	Control	Forest	Field	0.605
3490	12	40	Worker	Control	Forest	Field	0.591
3490	13	40	Worker	Control	Forest	Field	0.606
3490	14	40	Worker	Control	Forest	Field	0.613
3490	15	40	Worker	Control	Forest	Field	0.604
3490	16	40	Worker	Control	Forest	Field	0.592
3490	17	40	Worker	Control	Forest	Field	0.606
3490	18	40	Worker	Control	Forest	Field	0.613
3490	19	40	Worker	Control	Forest	Field	0.601
3490	20	40	Worker	Control	Forest	Field	0.618
3490	21	42	Worker	Control	Forest	Field	NA
3490	22	42	Worker	Control	Forest	Field	0.439
3490	23	44	Worker	Control	Forest	Field	0.608
3491	1	40	Male	Control	Forest	Field	0.494
3491	2	40	Male	Control	Forest	Field	0.479
3491	3	40	Male	Control	Forest	Field	0.465
3491	4	40	Male	Control	Forest	Field	0.424
3491	5	40	Male	Control	Forest	Field	0.469
3491	6	40	Male	Control	Forest	Field	0.469
3491	7	42	Male	Control	Forest	Field	0.443
3491	8	42	Queen	Control	Forest	Field	NA
3491	9	42	Queen	Control	Forest	Field	NA
3491	10	42	Queen	Control	Forest	Field	NA
3491	11	42	Queen	Control	Forest	Field	NA
3491	12	42	Queen	Control	Forest	Field	NA
3491	13	42	Queen	Control	Forest	Field	NA
3491	14	42	Queen	Control	Forest	Field	NA
3491	15	42	Queen	Control	Forest	Field	NA
3491	16	44	Queen	Control	Forest	Field	NA
3491	17	44	Queen	Control	Forest	Field	NA
3491	18	44	Queen	Control	Forest	Field	NA
3491	19	44	Queen	Control	Forest	Field	NA
3491	20	44	Queen	Control	Forest	Field	NA
3491	21	44	Queen	Control	Forest	Field	NA
3491	22	44	Queen	Control	Forest	Field	NA
3491	23	44	Queen	Control	Forest	Field	NA
3491	24	44	Queen	Control	Forest	Field	NA
3491	25	44	Queen	Control	Forest	Field	NA
3491	26	47	Queen	Control	Forest	Field	NA
3491	27	47	Queen	Control	Forest	Field	NA
3491	28	47	Queen	Control	Forest	Field	NA
3491	29	47	Queen	Control	Forest	Field	NA
3491	30	47	Queen	Control	Forest	Field	NA
3491	31	47	Queen	Control	Forest	Field	NA
3492	1	47	Worker	Cadmium	Forest	Field	0.527
3493	NA	NA	NA	Cadmium	Forest	Field	NA
3494	1	40	Worker	Cadmium	Forest	Field	0.527
3494	2	40	Worker	Cadmium	Forest	Field	0.428
3496	NA	NA	NA	Cadmium	Forest	Field	NA
3498	NA	NA	NA	Cadmium	Forest	Field	NA
3499	1	33	Male	Control	Forest	Field	0.443
3499	2	36	Worker	Control	Forest	Field	0.565
3499	3	36	Worker	Control	Forest	Field	0.528
3499	4	36	Worker	Control	Forest	Field	0.567
3499	5	40	Worker	Control	Forest	Field	0.564
3499	6	40	Worker	Control	Forest	Field	0.569
3499	7	40	Worker	Control	Forest	Field	0.580
3499	8	40	Worker	Control	Forest	Field	0.522
3499	9	40	Worker	Control	Forest	Field	0.594
3499	10	40	Worker	Control	Forest	Field	0.538
3499	11	40	Worker	Control	Forest	Field	0.581
3499	12	40	Worker	Control	Forest	Field	0.521
3499	13	40	Worker	Control	Forest	Field	0.578
3499	14	40	Male	Control	Forest	Field	0.485
3499	15	40	Male	Control	Forest	Field	0.478
3499	16	42	Worker	Control	Forest	Field	0.553
3499	17	42	Worker	Control	Forest	Field	0.553
3499	18	44	Worker	Control	Forest	Field	0.585
3499	19	44	Worker	Control	Forest	Field	0.548
3500	1	40	Worker	Control	Forest	Field	0.577
3500	2	40	Worker	Control	Forest	Field	0.509
3500	3	40	Worker	Control	Forest	Field	0.526
3500	4	44	Worker	Control	Forest	Field	0.582
3500	5	44	Worker	Control	Forest	Field	0.594
3500	6	44	Worker	Control	Forest	Field	0.585
3500	7	47	Worker	Control	Forest	Field	0.564
3500	8	47	Worker	Control	Forest	Field	0.559
3500	9	55	Worker	Control	Forest	Field	0.585
3500	10	62	Worker	Control	Forest	Field	0.598
3503	1	36	Male	Control	Forest	Field	0.507
3503	2	36	Male	Control	Forest	Field	0.486
3503	3	36	Male	Control	Forest	Field	0.467
3503	4	36	Male	Control	Forest	Field	NA
3503	5	40	Worker	Control	Forest	Field	0.497
3503	6	40	Worker	Control	Forest	Field	0.483
3503	7	40	Worker	Control	Forest	Field	0.610
3503	8	40	Worker	Control	Forest	Field	0.632
3503	9	40	Male	Control	Forest	Field	0.596
3503	10	40	Male	Control	Forest	Field	0.595
3503	11	42	Worker	Control	Forest	Field	0.577
3503	12	42	Worker	Control	Forest	Field	0.572
3503	13	42	Worker	Control	Forest	Field	0.581
3503	14	42	Worker	Control	Forest	Field	0.599
3503	15	42	Worker	Control	Forest	Field	0.588
3503	16	42	Worker	Control	Forest	Field	0.619
3503	17	42	Worker	Control	Forest	Field	0.590
3503	18	44	Worker	Control	Forest	Field	0.593
3503	19	55	Worker	Control	Forest	Field	0.505
3504	NA	NA	NA	Cadmium	Forest	Field	NA
3505	NA	NA	NA	Cadmium	Forest	Field	NA
3506	1	33	Male	Control	Forest	Field	0.461
3506	2	35	Male	Control	Forest	Field	0.479
3506	3	36	Worker	Control	Forest	Field	0.563
3506	4	36	Worker	Control	Forest	Field	0.545
3506	5	36	Worker	Control	Forest	Field	0.556
3506	6	36	Male	Control	Forest	Field	0.488
3506	7	36	Male	Control	Forest	Field	0.477
3506	8	36	Male	Control	Forest	Field	0.510
3506	9	40	Worker	Control	Forest	Field	0.571
3506	10	40	Worker	Control	Forest	Field	0.536
3506	11	40	Worker	Control	Forest	Field	0.560
3506	12	40	Worker	Control	Forest	Field	0.597
3506	13	40	Worker	Control	Forest	Field	0.583
3506	14	40	Worker	Control	Forest	Field	0.585
3506	15	40	Worker	Control	Forest	Field	0.576
3506	16	40	Worker	Control	Forest	Field	0.582
3506	16	40	Worker	Control	Forest	Field	0.586
3506	17	42	Worker	Control	Forest	Field	0.598
3506	18	42	Worker	Control	Forest	Field	0.594
3512	NA	NA	NA	Cadmium	Forest	Field	NA
3513	1	35	Worker	Control	City	Field	0.487
3513	2	40	Worker	Control	City	Field	0.497
3513	3	40	Worker	Control	City	Field	0.511
3513	4	40	Worker	Control	City	Field	0.552
3513	5	40	Worker	Control	City	Field	0.481
3513	6	40	Worker	Control	City	Field	0.513
3513	7	42	Worker	Control	City	Field	0.517
3513	8	42	Worker	Control	City	Field	0.545
3513	9	42	Worker	Control	City	Field	0.527
3513	10	44	Worker	Control	City	Field	0.505
3513	11	44	Worker	Control	City	Field	0.511
3513	12	44	Worker	Control	City	Field	0.526
3513	13	44	Worker	Control	City	Field	0.523
3513	14	44	Worker	Control	City	Field	0.582
3513	15	47	Worker	Control	City	Field	0.509
3513	16	47	Worker	Control	City	Field	0.528
3513	17	47	Worker	Control	City	Field	0.514
3513	18	47	Worker	Control	City	Field	0.563
3514	NA	NA	NA	Cadmium	City	Field	NA
3516	1	40	Worker	Control	City	Field	0.495
3516	2	40	Worker	Control	City	Field	0.539
3516	3	40	Worker	Control	City	Field	0.508
3516	4	40	Worker	Control	City	Field	0.523
3516	5	42	Worker	Control	City	Field	0.530
3516	6	42	Worker	Control	City	Field	0.523
3516	7	44	Worker	Control	City	Field	0.529
3516	8	44	Worker	Control	City	Field	0.562
3516	9	44	Worker	Control	City	Field	0.517
3516	10	44	Worker	Control	City	Field	0.533
3516	11	47	Worker	Control	City	Field	0.576
3516	12	47	Worker	Control	City	Field	0.569
3516	13	47	Worker	Control	City	Field	0.534
3516	14	47	Worker	Control	City	Field	0.545
3516	15	49	Worker	Control	City	Field	0.563
3516	16	49	Worker	Control	City	Field	0.556
3516	17	49	Worker	Control	City	Field	0.541
3516	18	61	Worker	Control	City	Field	0.571
3517	1	35	Worker	Control	City	Field	0.519
3517	2	40	Worker	Control	City	Field	0.519
3517	3	42	Worker	Control	City	Field	0.534
3517	4	42	Worker	Control	City	Field	0.560
3517	5	42	Worker	Control	City	Field	0.556
3517	6	42	Worker	Control	City	Field	0.528
3517	7	42	Worker	Control	City	Field	0.559
3517	8	61	Worker	Control	City	Field	0.575
3517	9	62	Worker	Control	City	Field	0.554
3518	1	49	Worker	Cadmium	City	Field	0.383
3518	2	49	Worker	Cadmium	City	Field	0.516
3518	3	49	Male	Cadmium	City	Field	0.523
3519	1	51	Male	Cadmium	City	Field	0.346
3520	1	42	Worker	Control	City	Field	0.593
3520	2	42	Worker	Control	City	Field	0.580
3520	3	42	Worker	Control	City	Field	0.582
3520	4	42	Male	Control	City	Field	0.491
3520	5	44	Worker	Control	City	Field	0.585
3523	1	33	Worker	Control	City	Field	0.542
3523	2	33	Worker	Control	City	Field	0.523
3523	3	33	Worker	Control	City	Field	0.535
3523	4	33	Worker	Control	City	Field	0.559
3523	5	33	Worker	Control	City	Field	0.522
3523	6	33	Worker	Control	City	Field	0.556
3523	7	33	Worker	Control	City	Field	0.543
3523	8	35	Worker	Control	City	Field	0.561
3523	9	35	Worker	Control	City	Field	0.539
3523	10	35	Worker	Control	City	Field	0.514
3523	11	35	Worker	Control	City	Field	0.525
3523	12	35	Worker	Control	City	Field	0.557
3523	13	35	Worker	Control	City	Field	0.541
3523	14	35	Worker	Control	City	Field	0.537
3523	15	36	Worker	Control	City	Field	0.585
3523	16	36	Worker	Control	City	Field	0.516
3523	17	36	Worker	Control	City	Field	0.507
3523	18	36	Worker	Control	City	Field	0.490
3523	19	36	Worker	Control	City	Field	0.556
3523	20	36	Worker	Control	City	Field	0.514
3523	21	40	Worker	Control	City	Field	0.484
3523	22	40	Worker	Control	City	Field	0.516
3523	23	40	Worker	Control	City	Field	0.524
3523	24	42	Worker	Control	City	Field	0.530
3524	NA	NA	NA	Cadmium	City	Field	NA
3526	1	40	Worker	Control	City	Field	0.422
3526	2	40	Worker	Control	City	Field	0.424
3526	3	40	Male	Control	City	Field	0.521
3526	4	40	Male	Control	City	Field	0.523
3526	5	42	Worker	Control	City	Field	0.555
3526	6	44	Worker	Control	City	Field	0.481
3526	7	44	Worker	Control	City	Field	0.514
3526	8	49	Worker	Control	City	Field	0.561
3526	9	55	Worker	Control	City	Field	0.436
3526	10	62	Worker	Control	City	Field	0.519
3527	1	42	Male	Cadmium	City	Field	0.427
3527	2	42	Male	Cadmium	City	Field	0.396
3527	3	42	Male	Cadmium	City	Field	0.388
3527	4	47	Male	Cadmium	City	Field	0.402
3527	5	49	Male	Cadmium	City	Field	0.391
3527	6	49	Male	Cadmium	City	Field	0.373
3528	NA	NA	NA	Cadmium	City	Field	NA
3532	1	35	Male	Control	City	Field	0.433
3532	2	40	Worker	Control	City	Field	0.574
3532	3	40	Worker	Control	City	Field	0.547
3532	4	40	Worker	Control	City	Field	0.555
3532	5	40	Worker	Control	City	Field	0.569
3532	6	40	Worker	Control	City	Field	0.560
3532	7	40	Worker	Control	City	Field	0.550
3532	8	40	Worker	Control	City	Field	0.568
3532	9	40	Worker	Control	City	Field	NA
3532	10	44	Worker	Control	City	Field	0.555
3532	11	44	Worker	Control	City	Field	0.558
3533	NA	NA	NA	Cadmium	City	Field	NA
3534	NA	NA	NA	Cadmium	City	Field	NA
3535	1	40	Worker	Control	City	Field	0.489
3535	2	42	Worker	Control	City	Field	0.526
3535	3	42	Worker	Control	City	Field	0.501
3535	4	44	Worker	Control	City	Field	0.525
3537	1	33	Male	Control	City	Field	0.492
3537	2	33	Male	Control	City	Field	0.531
3537	3	33	Male	Control	City	Field	0.468
3537	4	35	Male	Control	City	Field	0.507
3537	5	35	Male	Control	City	Field	0.465
3537	6	35	Male	Control	City	Field	0.499
3537	7	35	Male	Control	City	Field	0.524
3537	8	35	Male	Control	City	Field	0.504
3537	9	35	Male	Control	City	Field	0.493
3537	10	35	Worker	Control	City	Field	0.545
3537	11	35	Worker	Control	City	Field	0.581
3537	12	36	Worker	Control	City	Field	0.574
3537	13	36	Worker	Control	City	Field	0.601
3537	14	36	Worker	Control	City	Field	0.585
3537	15	36	Worker	Control	City	Field	0.562
3537	16	36	Worker	Control	City	Field	0.594
3537	17	36	Worker	Control	City	Field	0.541
3537	18	36	Male	Control	City	Field	0.493
3537	19	40	Worker	Control	City	Field	0.582
3537	20	40	Worker	Control	City	Field	0.608
3537	21	40	Male	Control	City	Field	0.486
3537	22	42	Worker	Control	City	Field	0.584
3537	23	44	Worker	Control	City	Field	0.556
3537	24	57	Worker	Control	City	Field	0.613
3538	NA	NA	NA	Control	City	Field	NA
3539	NA	NA	NA	Cadmium	City	Field	NA
3541	1	35	Male	Control	City	Field	0.505
3541	2	35	Male	Control	City	Field	0.505
3541	3	36	Male	Control	City	Field	0.495
3541	4	36	Male	Control	City	Field	0.478
3541	5	36	Male	Control	City	Field	NA
3541	6	36	Worker	Control	City	Field	0.583
3541	7	40	Worker	Control	City	Field	0.483
3541	8	40	Worker	Control	City	Field	0.488
3541	9	40	Worker	Control	City	Field	0.549
3541	10	40	Worker	Control	City	Field	0.577
3541	11	40	Worker	Control	City	Field	0.580
3541	12	40	Male	Control	City	Field	0.565
3541	13	40	Male	Control	City	Field	0.552
3541	14	42	Worker	Control	City	Field	0.572
3541	15	42	Worker	Control	City	Field	0.593
3541	16	42	Worker	Control	City	Field	0.573
3541	17	42	Worker	Control	City	Field	0.589
3541	18	47	Worker	Control	City	Field	0.591
3541	19	47	Worker	Control	City	Field	0.594
3542	1	42	Male	Cadmium	City	Field	0.429
3542	2	42	Male	Cadmium	City	Field	0.399
3542	3	44	Male	Cadmium	City	Field	0.340
3542	4	44	Male	Cadmium	City	Field	0.393
3542	5	49	Worker	Cadmium	City	Field	0.465
3542	6	49	Male	Cadmium	City	Field	0.380
3542	7	55	Male	Cadmium	City	Field	0.383
3543	1	36	Male	Control	City	Field	0.444
3543	2	40	Male	Control	City	Field	0.470
3543	3	40	Male	Control	City	Field	0.479
3543	4	40	Male	Control	City	Field	0.473
3543	5	40	Worker	Control	City	Field	0.573
3543	6	42	Worker	Control	City	Field	0.448
3543	7	42	Worker	Control	City	Field	0.431
3543	8	42	Worker	Control	City	Field	0.582
3543	9	42	Male	Control	City	Field	0.547
3543	10	42	Male	Control	City	Field	0.549
3543	11	47	Worker	Control	City	Field	0.559
3543	12	49	Worker	Control	City	Field	0.511
3543	13	49	Worker	Control	City	Field	0.542
3543	14	55	Worker	Control	City	Field	0.482
3543	15	55	Worker	Control	City	Field	0.542
3543	16	55	Male	Control	City	Field	0.544
3543	17	57	Worker	Control	City	Field	0.553
3544	NA	NA	NA	Cadmium	City	Field	NA
3545	NA	NA	NA	Cadmium	City	Field	NA
3546	NA	NA	NA	Cadmium	City	Field	NA
