# Supplementary material for: Hibernation Conditions Contribute to the Differential Resistance to Cadmium between Urban and Forest Ant Colonies
Source: Animals (Basel). 2021 Apr 8;11(4):1050. doi: 10.3390/ani11041050 (PMC8068307; doi:10.3390/ani11041050)
Supplement: Supplementary file 1 [file animals-11-01050-s001.zip › Supplementary_Information_TablesS2.xlsx]

## Sheet: Feuil1
Colony	Initial_workers	Treatment	Habitat	Condition	Total_dead_workers	Initial_larvae	Dead_larvae	Emergent_larvae	Paused_larvae
2976	110	Cadmium	Forest	Commongarden	43	29	29	0	0
2977	70	Cadmium	Forest	Commongarden	18	31	18	1	12
2979	110	Cadmium	Forest	Commongarden	94	31	21	1	9
2983	20	Control	Forest	Commongarden	5	24	6	17	1
2984	90	Control	Forest	Commongarden	33	25	0	25	0
2986	35	Cadmium	Forest	Commongarden	18	28	9	0	19
2992	85	Control	Forest	Commongarden	26	26	4	20	2
2995	90	Cadmium	Forest	Commongarden	38	22	9	2	11
2996	80	Control	Forest	Commongarden	14	17	9	6	2
3004	64	Cadmium	Forest	Commongarden	44	40	25	10	5
3006	160	Control	Forest	Commongarden	35	34	6	28	0
3008	35	Control	Forest	Commongarden	12	29	2	27	0
3009	75	Cadmium	Forest	Commongarden	58	32	14	8	10
3010	63	Cadmium	Forest	Commongarden	11	9	8	0	1
3012	55	Cadmium	Forest	Commongarden	23	25	16	2	7
3013	9	Control	Forest	Commongarden	5	22	2	20	0
3015	150	Control	Forest	Commongarden	22	21	0	19	2
3017	92	Cadmium	Forest	Commongarden	83	35	29	0	6
3022	60	Control	Forest	Commongarden	13	28	0	26	2
3023	30	Cadmium	Forest	Commongarden	27	30	22	4	4
3028	75	Control	Forest	Commongarden	14	16	0	16	0
3031	120	Control	Forest	Commongarden	18	35	0	32	3
3032	70	Control	Forest	Commongarden	11	23	1	21	1
3034	220	Cadmium	Forest	Commongarden	175	20	18	0	2
3035	90	Control	Forest	Commongarden	20	31	4	25	2
3037	90	Cadmium	Forest	Commongarden	67	36	19	15	2
3040	43	Control	Forest	Commongarden	23	34	7	25	2
3045	50	Control	Forest	Commongarden	10	15	10	5	0
3048	110	Cadmium	Forest	Commongarden	78	27	18	3	6
3055	180	Cadmium	City	Commongarden	155	41	26	6	9
3057	73	Control	City	Commongarden	11	26	16	9	1
3058	125	Control	City	Commongarden	57	32	3	29	0
3059	83	Cadmium	City	Commongarden	44	32	21	10	1
3062	92	Control	City	Commongarden	15	30	3	22	5
3063	115	Cadmium	City	Commongarden	92	36	18	7	11
3077	80	Cadmium	City	Commongarden	66	32	16	12	4
3112	120	Cadmium	City	Commongarden	68	25	13	5	7
3113	95	Cadmium	City	Commongarden	61	39	18	1	20
3116	51	Control	City	Commongarden	12	33	9	21	3
3122	60	Control	City	Commongarden	19	28	2	23	3
3123	100	Cadmium	City	Commongarden	66	32	12	3	17
3126	114	Control	City	Commongarden	23	28	3	20	5
3130	200	Control	City	Commongarden	31	51	0	51	0
3136	100	Control	City	Commongarden	30	37	4	25	8
3137	40	Control	City	Commongarden	21	27	6	19	2
3141	125	Cadmium	City	Commongarden	80	41	20	3	18
3142	36	Control	City	Commongarden	19	41	19	18	4
3143	140	Cadmium	City	Commongarden	87	40	30	4	6
3147	100	Cadmium	City	Commongarden	53	37	14	14	9
3148	160	Control	City	Commongarden	28	20	12	7	1
3149	112	Cadmium	City	Commongarden	86	25	13	2	10
3258	138	Control	City	Commongarden	40	29	5	19	5
3259	280	Cadmium	City	Commongarden	114	33	6	18	9
3260	80	Control	City	Commongarden	20	26	7	16	3
3266	130	Cadmium	City	Commongarden	44	30	26	0	4
3267	38	Cadmium	City	Commongarden	32	23	14	0	9
3268	120	Control	City	Commongarden	27	43	11	30	2
3270	65	Control	City	Commongarden	20	28	15	12	1
3274	72	Cadmium	City	Commongarden	66	38	22	1	15
3281	62	Cadmium	City	Commongarden	62	26	19	0	7
3283	21	Cadmium	City	Commongarden	13	35	30	0	5
3284	54	Cadmium	City	Commongarden	54	21	16	0	5
3285	100	Control	City	Commongarden	25	33	10	19	4
3447	73	Control	Forest	Field	10	8	3	4	1
3448	90	Control	Forest	Field	6	28	8	18	2
3449	61	Cadmium	Forest	Field	14	25	7	10	8
3451	54	Control	Forest	Field	32	26	8	18	0
3452	96	Control	Forest	Field	28	28	10	17	1
3455	56	Cadmium	Forest	Field	36	32	31	0	1
3456	75	Control	Forest	Field	33	25	4	16	5
3457	140	Control	Forest	Field	46	28	10	17	1
3458	100	Cadmium	Forest	Field	27	34	11	16	7
3459	82	Cadmium	Forest	Field	69	36	27	4	5
3460	65	Cadmium	Forest	Field	50	31	12	1	18
3461	73	Control	Forest	Field	44	25	5	18	2
3462	29	Control	Forest	Field	11	11	8	3	0
3463	60	Cadmium	Forest	Field	39	26	13	5	8
3464	106	Cadmium	Forest	Field	99	27	16	0	11
3465	95	Control	City	Field	22	34	10	23	1
3466	130	Cadmium	City	Field	48	14	8	2	4
3467	70	Control	City	Field	10	23	3	17	3
3468	127	Control	City	Field	21	25	0	20	5
3469	172	Cadmium	City	Field	169	36	21	2	13
3471	190	Cadmium	City	Field	177	30	13	1	16
3473	75	Control	City	Field	19	25	6	19	0
3474	119	Cadmium	City	Field	114	38	23	2	13
3475	120	Control	City	Field	35	25	10	12	3
3476	140	Control	City	Field	25	33	16	10	7
3479	93	Cadmium	City	Field	89	34	13	6	15
3480	46	Cadmium	City	Field	43	30	25	1	4
3481	82	Cadmium	City	Field	27	30	16	8	6
3486	35	Cadmium	City	Field	19	20	14	4	2
3488	170	Control	Forest	Field	14	34	27	6	1
3490	100	Control	Forest	Field	17	29	7	22	0
3491	150	Control	Forest	Field	17	33	2	31	0
3492	130	Cadmium	Forest	Field	103	4	2	1	1
3493	160	Cadmium	Forest	Field	110	33	23	0	10
3494	72	Cadmium	Forest	Field	68	24	18	2	4
3496	170	Cadmium	Forest	Field	166	24	22	0	2
3499	70	Control	Forest	Field	10	26	6	19	1
3500	36	Control	Forest	Field	7	13	2	10	1
3503	110	Control	Forest	Field	48	30	10	19	1
3504	100	Cadmium	Forest	Field	88	29	15	0	14
3505	145	Cadmium	Forest	Field	111	33	30	0	3
3506	125	Control	Forest	Field	14	31	11	18	2
3512	76	Cadmium	Forest	Field	64	29	10	0	19
3513	60	Control	City	Field	19	25	5	18	2
3514	130	Cadmium	City	Field	75	30	22	0	8
3516	41	Control	City	Field	13	24	5	18	1
3517	80	Control	City	Field	14	18	7	9	2
3518	70	Cadmium	City	Field	17	33	14	3	16
3519	76	Cadmium	City	Field	55	11	9	1	1
3520	110	Control	City	Field	6	27	20	5	2
3523	27	Control	City	Field	26	26	2	24	0
3524	60	Cadmium	City	Field	31	25	20	0	5
3526	140	Control	City	Field	23	22	11	10	1
3528	72	Cadmium	City	Field	54	30	21	0	9
3532	102	Control	City	Field	11	15	4	11	0
3533	120	Cadmium	City	Field	70	26	13	0	13
3534	150	Cadmium	City	Field	59	18	8	0	10
3535	100	Control	City	Field	20	8	4	4	0
3537	80	Control	City	Field	29	28	4	24	0
3539	223	Cadmium	City	Field	204	35	24	0	11
3541	91	Control	City	Field	17	27	8	19	0
3542	128	Cadmium	City	Field	124	31	18	7	6
3543	150	Control	City	Field	27	31	13	17	1
3544	100	Cadmium	City	Field	37	15	15	0	0
3545	134	Cadmium	City	Field	123	30	27	0	3
3546	11	Cadmium	City	Field	11	33	33	0	0
